# Supplementary material for: Functional visualization of NK cell-mediated killing of metastatic single tumor cells
Source: eLife. 2022 Feb 3;11:e76269. doi: 10.7554/eLife.76269 (PMC8849286; doi:10.7554/eLife.76269)
Supplement: Source code 1. [file elife-76269-code1.zip]

Archive with 34 entries (34 files):
- ImportAndConvertTable.m
- lung_NK.m
- Main_191017.m
- MATLAB_code.pdf
- RearrangeTime.m
- ReplaceMissingTimeToNan.m
- ReplaceZeroToNan.m
- SetPositionToOrigin.m
- VisualizeTrajectory.m
- data/Fig1b.xlsx
- data/nk_neg_1.xlsx
- data/nk_neg_2.xlsx
- data/nk_neg_3.xlsx
- data/nk_pos_1.xlsx
- data/nk_pos_2.xlsx
- data/nk_pos_3.xlsx
- data/nk_pos_4.xlsx
- data/nk_pos_5.xlsx
- data/nk_pos_6.xlsx
- data/nk_pos_7.xlsx
- data/tumor_1.xlsx
- data/tumor_2.xlsx
- data/tumor_3.xlsx
- data/tumor_4.xlsx
- data/tumor_5.xlsx
- data/tumor_6.xlsx
- data/tumor_7.xlsx
- CalculationHitProbability.m
- CellMigrationQuantification.m
- ConvertToTable.m
- Fitting_1b.m
- GraphInstSpeed.m
- GraphMSD.m
- HitCancer.m
