# Supplementary material for: Functional visualization of NK cell-mediated killing of metastatic single tumor cells
Source: eLife. 2022 Feb 3;11:e76269. doi: 10.7554/eLife.76269 (PMC8849286; doi:10.7554/eLife.76269)
Supplement: Source code 1. [file elife-76269-code1.zip › ImportAndConvertTable.m]

function cell=ImportAndConvertTable(id, flag)

%% Import the data
if flag==0
    filehead=['data/nk_neg_', num2str(id)];
    filename=[filehead,'.xlsx'];
    cell = ConvertToTable(xlsread(filename));
elseif flag==1
    filehead=['data/nk_pos_', num2str(id)];
    filename=[filehead,'.xlsx'];
    cell = ConvertToTable(xlsread(filename));    
elseif flag==2
    filehead=['data/tumor_', num2str(id)];
    filename=[filehead,'.xlsx'];
    cell = ConvertToTable(xlsread(filename));        
end

end
