# Supplementary material for: Functional visualization of NK cell-mediated killing of metastatic single tumor cells
Source: eLife. 2022 Feb 3;11:e76269. doi: 10.7554/eLife.76269 (PMC8849286; doi:10.7554/eLife.76269)
Supplement: Source code 1. [file elife-76269-code1.zip › ReplaceZeroToNan.m]

function cell=ReplaceZeroToNan(cell, maxt_list)

[max_id, max_time,~]=size(cell);

%% Replace 0 to NaN
for id=1:max_id
    t1=maxt_list(id);
    cell(id,t1+1:max_time,1:3)=NaN;
end

end
