# Supplementary material for: Functional visualization of NK cell-mediated killing of metastatic single tumor cells
Source: eLife. 2022 Feb 3;11:e76269. doi: 10.7554/eLife.76269 (PMC8849286; doi:10.7554/eLife.76269)
Supplement: Source code 1. [file elife-76269-code1.zip › SetPositionToOrigin.m]

function ncell=SetPositionToOrigin(cell)

[~, max_time,~]=size(cell);

%% normalized to original position
for r=1:3
    ncell(:,:,r)=cell(:,:,r)-repelem(cell(:,1,r),1,max_time);
end

end
