# Supplementary material for: Functional visualization of NK cell-mediated killing of metastatic single tumor cells
Source: eLife. 2022 Feb 3;11:e76269. doi: 10.7554/eLife.76269 (PMC8849286; doi:10.7554/eLife.76269)
Supplement: Source code 1. [file elife-76269-code1.zip › CellMigrationQuantification.m]

function [inst_speed,msd]=CellMigrationQuantification(cell)

global upper_t dt;

%% Instantaneous speed distribution
mat1=cell(:,2:upper_t,:)-cell(:,1:upper_t-1,:);
inst_dist=sqrt(dot(mat1,mat1,3)); % instantaneous displacement
speed_mean=nanmean(inst_dist,2)/dt;

[id tmax]=size(inst_dist);
inst_speed(1:id*tmax,1:tmax)=nan;

for t=1:tmax
    mat=reshape(inst_dist(:,1:t)/dt,[],1);
    len=length(mat);
    inst_speed(1:len,t)=mat;
end


%% MSD
msd_dist=dot(cell,cell,3);
msd=nanmean(msd_dist,1);

end
