# Supplementary material for: Functional visualization of NK cell-mediated killing of metastatic single tumor cells
Source: eLife. 2022 Feb 3;11:e76269. doi: 10.7554/eLife.76269 (PMC8849286; doi:10.7554/eLife.76269)
Supplement: Source code 1. [file elife-76269-code1.zip › ConvertToTable.m]

function cell=ConvertToTable(data)

max_id=max(data(:,5));
max_time=max(data(:,1));

for id=1:max_id
    list=[];
    list=find(data(:,5)==id);
    t_list=data(list,1);
    
    cnt=1;
    for t=1:max_time
        if ismember(t,t_list)
            cell(id,t,1:3)=data(list(cnt),2:4);
            cnt=cnt+1;
        else
            cell(id,t,1:3)=NaN;
        end
    end
    
end

end
