# Supplementary material for: Functional visualization of NK cell-mediated killing of metastatic single tumor cells
Source: eLife. 2022 Feb 3;11:e76269. doi: 10.7554/eLife.76269 (PMC8849286; doi:10.7554/eLife.76269)
Supplement: Source code 1. [file elife-76269-code1.zip › GraphInstSpeed.m]

function GraphInstSpeed(inst_speed0, inst_speed1)

global upper_t

figure,
hold on
histogram(log10(inst_speed0(:,upper_t-1)))
histogram(log10(inst_speed1(:,upper_t-1)))
xlim([-1.5 2.5])
title('instantaneous speed')
hold off

end
%% SECTION TITLE
% DESCRIPTIVE TEXT
